# Supplementary material for: Assessing local cultural awareness in university EFL learners: A Delphi and AHP-based index framework
Source: PLoS One. 2025 Oct 8;20(10):e0332233. doi: 10.1371/journal.pone.0332233 (PMC12507305; doi:10.1371/journal.pone.0332233)
Supplement: S3 Table — (XLSX) [file pone.0332233.s004.xlsx]

## Sheet: Sheet1
S3 Table. Pairwise comparison matrix for primary indicators.
	Local Cognition and Understanding	Local Affective Attitudes	Local Expression and Application
Local Cognition and Understanding
Local Affective Attitudes
Local Expression and Application
Note Scale: 1 = Equal importance, 3 = Moderate importance, 5 = Strong importance, 9 = Extreme importance Reciprocals (e.g., 1/3) indicate inverse relationships.
