# Supplementary material for: Assessing local cultural awareness in university EFL learners: A Delphi and AHP-based index framework
Source: PLoS One. 2025 Oct 8;20(10):e0332233. doi: 10.1371/journal.pone.0332233 (PMC12507305; doi:10.1371/journal.pone.0332233)
Supplement: S4 Table — (XLSX) [file pone.0332233.s005.xlsx]

## Sheet: Sheet2
S4 Table.Pairwise comparison matrix for secondary indicators.
1.AHP Pairwise Comparison Matrix for Secondary Indicators under Local Cognition and Understanding
Secondary Indicator	Local History	Local Scenic Beauty	Local Cultural Practices, Art, and Literature	Local Development Achievements	National Virtues and Qualities	Daily Life Experiences	Local Language and Dialect Varieties	Local Ethical and Legal Systems	Local and Global Issues in Everyday Contexts
Local History
Local Scenic Beauty
Local Cultural Practices, Art, and Literature
Local Development Achievements
National Virtues and Qualities
Daily Life Experiences
Local Language and Dialect Varieties
Local Ethical and Legal Systems
Local and Global Issues in Everyday Contexts
2.AHP Pairwise Comparison Matrix for Secondary Indicators under Local Affective Attitudes
Secondary Indicator	Motivation to Express and Communicate Local Identity	Emotional Attachment to Local Culture	Cultural Pride	Critical Openness in Cross-Cultural Engagement
Motivation to Express and Communicate Local Identity
Emotional Attachment to Local Culture
Cultural Pride
Critical Openness in Cross-Cultural Engagement
3.AHP Pairwise Comparison Matrix for Secondary Indicators under Local Expression and Application
Secondary Indicator	Cultural Comparison	Interdisciplinary Knowledge Application	Adaptation of Language to Reflect Local Norms	Use of English for Local Storytelling	Promotion and Preservation of Local Image
Cultural Comparison
Interdisciplinary Knowledge Application
Adaptation of Language to Reflect Local Norms
Use of English for Local Storytelling
Promotion and Preservation of Local Image
Note Scale: 1 = Equal importance, 3 = Moderate importance, 5 = Strong importance, 9 = Extreme importance Reciprocals (e.g., 1/3) indicate inverse relationships.
